# Supplementary material for: Time-course analysis of liver and serum galectin-3 in acute liver injury after alpha-galactosylceramide injection
Source: PLoS One. 2024 Feb 8;19(2):e0298284. doi: 10.1371/journal.pone.0298284 (PMC10852258; doi:10.1371/journal.pone.0298284)
Supplement: S1 Data — (XLSX) [file pone.0298284.s001.xlsx]

## Sheet: Sheet1
day	liver size (mm^2)	Gal３(+) cluster number	number/liver size	%fib
day0	19.4	0	0	0.430478
day0	19.2	2	0.104167	0.365379
day0	16.5	0	0	0.195578
day0	14.8	1	0.0675676	0.194133
day0	12.4	0	0	0.0499097
day1	23.7	32	1.35021	0.228873
day1	24.4	63	2.58197	0.298128
day1	20.8	34	1.63462	0.195273
day1	19.3	2	0.103627	0.210449
day1	16.8	8	0.47619	0.368108
day1	13.1	8	0.610687	0.280046
day2	24.4	25	1.02459	0.606351
day2	19.7	77	3.90863	0.2522
day2	22.7	28	1.23348	0.36155
day2	26.1	25	0.957854	0.0520071
day2	21.8	58	2.66055	0.139195
day2	19.5	28	1.4359	0.363367
day4	22.4	24	1.07143	0.305795
day4	21.9	41	1.87215	0.345801
day4	23.9	82	3.43096	0.463126
day7	27.2	1	0.0367647	0.231985
day7	30.8	2	0.0649351	0.358523
NASH	29.2	2	0.0684932	0.414709
NASH	50	3	0.06	0.0460128
NASH	33.3	0	0	0
NASH	55	2	0.0363636	0.0460128
NASH	53.6	12	0.223881	0.414709
PSC	57.7	5	0.0866551	0.374337
PSC	56.3	0	0	0.4
PSC	45.4	23	0.506608	0.697394
PSC	55.3	2	0.0361664	1.00779
PSC	64.8	27	0.416667	0.886577
PSC	58.3	6	0.102916	0.9
	ALT	Gal-3
day0	24	27.2
day0	19.5	13.2
day0	23	11.2
day0	15	19.2
day0	22	25.2
day0	22.5	15.2
day0	20.5	17.2
day0	18.5	13.2
day0	15.5	23.2
day0	16.5	17.2
day0	19	33.2
day0	21.5	23.2
day1	69	11.2
day1	106.5	9.2
day1	66	15.2
day1	87	5.2
day1	111	11.2
day1	52.5	15.2
day1	131.5	19.2
day1	86	13.2
day1	60	21.2
day2	113	21.2
day2	203.5	31.2
day2	129	35.2
day2	168	41.2
day2	102	27.2
day2	60	49.2
day2	140	63.2
day2	76.5	31.2
day4	57	23.2
day4	130	43.2
day4	51	21.2
day4	70	21.2
day4	63.5	17.2
day4	28.5	15.2
day4	82	55.2
day4	131.5	23.2
day7	16.5	15.2
day7	22.5	19.2
day7	26.5	13.2
day7	29.5	35.2
day7	34	29.2
